# Supplementary material for: Small Heterodimer Partner Modulates Macrophage Differentiation during Innate Immune Response through the Regulation of Peroxisome Proliferator Activated Receptor Gamma, Mitogen-Activated Protein Kinase, and Nuclear Factor Kappa B Pathways
Source: Biomedicines. 2023 Aug 28;11(9):2403. doi: 10.3390/biomedicines11092403 (PMC10525324; doi:10.3390/biomedicines11092403)
Supplement: Supplementary file 1 [file biomedicines-11-02403-s001.zip]

Archive with 1 entries (1 files):
- biomedicines-2549511-supplementary.pdf
